# Supplementary material for: Variation in the Number and Position of rDNA Loci Contributes to the Diversification and Speciation in Nigella (Ranunculaceae)
Source: Front Plant Sci. 2022 Jun 9;13:917310. doi: 10.3389/fpls.2022.917310 (PMC9261981; doi:10.3389/fpls.2022.917310)
Supplement: Supplementary file 2 [file Data_Sheet_2.xlsx]

## Sheet: Table S1 (Nigella spp.)
Article title: Variation in number and position of rDNA loci is one of the driving forces in the diversification and speciation in Nigella (Ranunculaceae) Authors: Fatemeh Orooji, Ghader Mirzaghaderi, Yi-Tzu Kuo, Jörg Fuchs
Table S1. Nigella spp. Scientific names and related publications
Name	publication details
N. arvensis L.	Sp. Pl. 534 1753.
N. bucharica Schipcz.	Bot. Mater. Gerb. Glavn. Bot. Sada R.S.F.S.R. 5: 174 (1924)
N. carpatha Strid	Opera Bot. 18: 49 1970.
N. damascena L.	Sp. Pl. 584 1753.
N. degenii Vierh.	Magyar Bot. Lapok 25: 148 1926 publ. 1927.
N. deserti Boiss.	Ann. Sci. Nat., Bot. II, 16: 359 1841.
N. doerfleri Vierh.	Magyar Bot. Lapok 25: 147 1926 publ. 1927.
N. elata Boiss.	Diagn. Pl. Orient. 1: 66 1843.
N. fumariifola Kotschy	Ins. Cypern 319 1865.
N. hispanica L.	Sp. Pl. 584 1753.
N. integrifolia Regel	Bull. Soc. Imp. Naturalistes Moscou 43(I): 246 (1870)
N. latisecta P.H. Davis	record 27102553
N. nigellastrum (L.) Willk.	Prodr. Fl. Hispan. 3: 963 1880.
N. orientalis L.	Sp. Pl. 584 1753.
N. oxypetala Boiss.	Ann. Sci. Nat., Bot. II, 16: 357 1841.
N. papillosa G.López	Anales Jard. Bot. Madrid 41: 468 1984 publ. 1985.
N. sativa L.	Sp. Pl. 584 1753.
N. segetalis M.Bieb.	Fl. Taur.-Caucas. 2: 16 1808.
N. stricta Strid	Opera Bot. 18: 63 1970.
N. unguicularis (Poir.) Spenn.	Monogr. Nigell. 12 1829.

## Sheet: Table S2 (Primers and probes)
Table S2. Primers and probes used in PCR and FISH experiments. Position of primers are highlighted in red on the monomer sequence.
PCR primers
Name	Species	Primer	TM (°C)	Type
N_ITS		F: 5'-CGCTCGCCGTTACTAGGG-3' R: 5'-GCGAGAAGTCCACTGAACC-3'	‎60/58.2	45S rDNA ITS		for N. sativa, N. damascena and N. bucharica, ITS and rbcL sequences were identified by RepeatExplorer from illumina reads. For N. hispanica, N. arvensis, N. integrifolia and N. orientalis, ITS and rbcL was amplified by PCR and the PCR products were sequenced by Sanger method.
N_rbcL		F: 5'-GACTAAAGCAAGTGTTGGC-3' R: 5'-TCCATACTTCACAAGCAGC-3'	54.6/55.2	chloroplast rbcL
FISH probes
Name	Species	Primer	TM (°C)	Type	Proportion[%]	Monomer sequence identified by RepeatExplorer	Monomer length	Hybridization/washing temperature	Probe labeling
Ns-Sat1	N. sativa	F: 5'-AAGATCGCGTAAAACAGACGA-3' R: 5'-TCAAAAACTTGAACGAATTCAAAA-3'	57.5/55	satellite (centromeric)	0.52	GAAACTCGCTAATATACACGTAAAGACAAGAAGATCGCGTAAAACAGACGATCGAGCGAAAATGATCAGTGTTTGAAGTTTTCCTTGTAACTAGTTGGAAAATTAGAAAACTTTTGAATTCGTTCAAGTTTTTGAACTTAATTTAATGTTATTAGGTTAATTTAGATCTCGGTAACTC	178	37/56 °C	Atto488 fluorescent (nick translation)
Ns-Sat2	N. sativa	F: 5'-ATCCGCTCGTTCGTCCATTT-3' R: 5'-TCATTCGCGTAAAACTCGTGA-3'	58/57	satellite (centromeric)	0.013	GAATGAATCAACATTATATTAAATAACATTCAATTAAGTTCAGAAACTTGTAAAGAATCAACAGTTTGCTGAATTCCACTAGTTACAATGAAAATCTTCAAACAATTATAATTATCCGCTCGTTCGTCCATTTTACGCGATTGTTTGGTGATTTCATTGATTTTCACGAGTTTTACGCGAATGA	178	37/56 °C	Atto550 fluorescent (nick translation)
Ns-CL6	N. sativa	F: 5'-AGGCAAACCAGGTACCACTG-3' R: 5'-TTGGCAAATGGATGTCAAGA-3'	60.5/54.3	transposon	2.3	GAAATCGCATCTGTTTTCTTCACAAAAACCTTCACGAAATCACCTGGAAGACCTCCAAACAGTAGAATTTTATGTCTTTGCAGCTAGGCAAGAAGACAGCTATACTTCTACCTTATAGTAACTATTTTTATACATCAATCCTACTACTCTGATTCAGAGTTTACATGTGTTCTAGATTGAAATAAAAATAACAACACGAACATATTCGTGATTAAAATTACAACCATAATTGATAAATAACCACGACAGGCCGTGGGATAAAATAAATATGGCAACAGATTCACACAGACCATAACAGTTGGATCTAGGAATTCTGCAAAAACAAGTTAGAACAGATATACATCTTCTAACTATTGCGTGATCTAGATTACTGGACAATCATGGACAGTCAATCAATTC…	6465	37/56 °C	Atto550 fluorescent (nick translation)
Nd-Sat1	N. damascena	F: 5'-CATGTAATGACAAACGGATCG-3' R: 5'-TCAAAGGTTTGCTAATTTTCCA-3'	55.92/52.8	satellite (centromeric)	0.52	GAAACTGCTAAAAAACATGTAATGACAAACGGATCGCGTAAAACGAACGATCGAGCACAAAATTGTCAGCGTCAGAGGTTTTCATTGTAAGTAGTTGGAAAATTAGCAAACCTTTGATTTTATTCAATTTTTTGAGCTTAATGTAGTGTTATATGGTTAATTATGATTTTGGTAGCGT	178	37/56 °C	Atto488 fluorescent (nick translation)
Telomer	all	F: 5'-TTTAGGGTTTAGGGTTTAGGG-3' R: 5'-CCCTAAACCCTAAACCCTAAA-3'	57/57	telomer		____	____	37/56 °C	Atto488 fluorescent (nick translation)
Nb-Sat1 (CL64)	N. bucharica	F: 5'-TGGGGTTGGCAAGGCATG-3' R: 5'-GGCCATGCCTTGCCAACC-3'	58/61	satellite	0.42	TGGGGTTGGCAAGGCATGGCC	21	37/56 °C	Atto488 fluorescent (nick translation)
Nb-Sat2 (CL144)	N. bucharica	F: 5'-GACAATTCGGGTCTTCGC-3' R: 5'-GTTTCTTCACTATGGTCCCCC-3'	56/61	satellite	0.034	GGCCCCGACAATTCGGGTCTTCGCGAGAAGGGCACCATTTCGGGCGAAAATGAAATTTGCAATTCGGCCGATCCGAGTGCACGGTCCAATAGGGAATTGAAAATTAGGGGGACCATAGTGAAGAAACCACCCCCAAATTTCAAACGAGTGAAGAGATAT	159	37/56 °C	Atto550 fluorescent (nick translation)
Nb-Sat3 (CL21)	N. bucharica	F: 5'-TGAATTTGCAATAAACACCAAG-3' R: 5'-CTTGCCATTTCATGACTTTCG-3'	55/57	satellite (centromeric)	0.86	TCGCAAGAAAATCATGAATTTGCAATAAACACCAAGAATTAGCAAAATACATGACGAACTTGCAAGAAACTCAAGAATTCGCAAGAAAATTAAGAACGTGCGCGAAAGTCATGAAATGGCAAGAAACTCAAGAAC	135	37/56 °C	Atto488 fluorescent (nick translation)
Nb-Sat4 (CL129)	N. bucharica	F: 5'-TTGCAAGTTCTTGAGTTTCT-3' R: 5'-TGCAAGAAACTCAAGAACTT-3'	52/52	satellite (centromeric)	0.077	GTTCTTGATGTTTTTTGCAAGTTCTTGAGTTTCTTGCAA	39	37/56 °C	Atto550 fluorescent (nick translation)
Underline is the common nocleotides between frward and reverse primers.

## Sheet: Table S3 (ITS seq)
Table S3. Nigella ITS sequences obtained in this study and comparison with GenBank sequences.
Species	Sequence of ITS1-5.8S-ITS2	Sequence length (not trimed)
Nigella sativa	CTTGTAAGTTTCTTTTCCTCCGCTTATTGATATGCTTAAACTCAGCGGGTAGTCCCGCCTGACCTGGGGTCGCAGGTTGAACGCCGTGGTAACGGCTTTCAGGGGTCTATCGTCCCAACTAACGAGGTTGCCGCGTCTACTGTCTTTGGGGGATGACAAATACAACCACCTCTGACCGCGACACTCGCCGTCGGGACCATTATTTGAGCCGACCGTGCCTGGAAGGGCTCGGGGGGCCAATCTCCGTTTCCCACCACATAAGTGGGCGGGAAACGACGCTGTGCGTGACGCCCAGGCAGACGTGCCCTCAGCCTAGCGGCATCGGGCGCAACTTGCGTTCAAAAACTCGATGGTTCACGGGATTCTGCAATTCACACCAAGTATCGCATTTCGCTACGT…	732
Nigella damascena	CTTGTAAGTTTCTTTTCCTCCGCTTATTGATATGCTTAAACTCAGCGGGTAGTCCCGCCTGACCTGGGGTCGCAGGTTGAACGCCGCGCCGACCGTGCCTGGAAGGGCTCGGGGGGCCAATCTCCGTTTCCCACCACATGGGTGGGTGGGGAACGACGCTGTGCGTGACGCCCAGGCAGACGTGCCCTCAGCCTAGCGGCATCGGGCGATAACGGCTTTCGAGGGTCTATCGTCCCAACCGACGAGGTTGGCGCGTCTAGTGTCTTTGGGGGATGACAAATACAACCACCTCTGACCGCGACACTCGCCGTCGGGACAATTATTTGAGCAACTTGCGTTCAAAAACTCGATGGTTCACGGGATTCTGCAATTCACACCAAGTATCGCATTTCGCTACGT…	732
Nigella bucharica	CTTGTAAGTTTCTTTTCCTCCGCTTATTGATATGCTTAAACTCAGCGGGTAGTCCCGCCTGACCTGGGGTCGCAGGGTGATCGCCGCGTTGGCGGCTCTCGGGGGTCGGTTCGTCCGAGCAGGCGGCGAGGCGTGCGCGTCTTCTGTCTTCGGGGGATGAGCAATCCAACCACCTCTGACCGCGACACTCGCCGTCGGGGACCATTTTTTGAGCCGACCGTGCCCGTGAGGGCTCGGGGGGCCAATCTCCGCTCCCCACGCGTGTGTTGGTGGGGAGCGACGCTGTGCGTGACGCCCAGGCAGACGTGCCCTCGGCCTAGTGGCTTCGGGCGCAACTTGCGTTCAAAAACTCGATGGTTCACGGGATTCTGCAATTCACACCAAGTATCGCATTTCGCT…	741
Nigella arvensis	GATGGTCGTTCTCGCTTATTGATATGCTTAAACTCAGCGGGTAGTCCCGCCTGACCTGGGGTCGCAGGTTGAATGCCGCAATAACGGCTTTCAGGGGTCTATCGTCCCAACTAACGAGGTTGCCGCGTCTAGTGTCTTTGGGGGATGACAAATACAACCACCTCTGACCGCGACACTCGCCGTCGGGACCGTTATTTGAGCCGACCGTGCCTGGAAGGGCTCGGGGGGCCAATCTCCGTTTCCCACCACATAAGTGGTTGGGGAACGACGCTGTGCGTGACGCCCAGGCAGACGTGCCCTCAGCCTAGCGGCATCGGGCGCAACTTGCGTTCAAAAACTCGATGGTTCACGGGATTCTGCAATTCACACCAAGTATCGCATTTCGCTACGTTCTTCATC…	749
Nigella hispanica	ATACTCGTTTCTCGCTTATTGATATGCTTAAACTCAGCGGGTAGTCCCGCCTGACCTGGGGTCGCAGGTTGATCGCCGCGATAACGGCTTTCGGGGGTCTATCGTCTCAACTAACGAGGTTGCCGCGTCTAGTGTCTTTGGGGGATGACAAATACAACCACCTCTGACCGCGACACTCGCCGTCGGGACCATTATTTGAGCCGACCGTGCCTGGAAGGGCTCGGGGGGCCAATCTCCGTTTCCCACCACGTAAGAGGGTGGGGAACGACGCTGTGCGTGACGCCCAGGCAGACGTGCCCTCAGCCTAGCGGCATCGGGCGCAACTTGCGTTCAAAAACTCGATGGTTCACGGGATTCTGCAATTCACACCAAGTATCGCATTTCGCTACGTTCTTCATC…	751
Nigella integrifolia‎	CTGACTCATTCTCGCTTATTGATATGCTTAAACTCAGCGGGTAGTCCCGCCTGACCTGGGGTCGCAGGGTGATCGCCGCGTTGGCGGCTCTCGGGGGTCGGTTCGTCCGAGCAGGCGGCGAGGCGTGCGCGTCTTCTGTCTTCGGGGGATGAGCAATCCAACCACCTCTGACCGCGACACTCGCCGTCGGGGACCATTGTTTGAGCCGACCGTGCCCGTGAGGGCTCGGGGGGCCAATCTCCGCTCCCCACGCGTGTGTTGGTGGGGAGCGACGCTGTGCGTGACGCCCAGGCAGACGTGCCCTCGGCCTAGTGGCTTCGGGCGCAACTTGCGTTCAAAAACTCGATGGTTCACGGGATTCTGCAATTCACACCAAGTATCGCATTTCGCTACGTTCTT…	759
Nigella orientalis	GTGGCTCTTTCTCCGCTTATTGATATGCTTAAACTCAGCGGGTAGTCCCGCCTGACCTGGGGTCGCAGGTTGAACGCCGCAATAACGGCTTTCGGGGGGTAATCGCCCTACCAAACAAGGTGGGGCCGCCTACGGTTTTGGGGGAATAACAAATACAACCCCTCCGAACCGCAACATCCGCCGCCGGAACCTTTATTTGAGCCAACGGGGCCTAAAAGGGTTGGGGGGGCCAACCTCCTTTTCCCCCCCCTTAGGGGGGGGGAAACAACCCTGGGCGGGACCCCCAGGCAAACTGGCCCTCACCCAACGGGCTTCGGGGGCACTTGGGGTTCAAAAACTCAAGGGTTCAGGGAATTCGGCATTTCCCCCCAGGAATCGAATTTCCTTCCTTCCTTCTCC…	741

## Sheet: Table S4 (rbcL seq)
Table S4. Nigella rbcL sequences obtained in this study and comparison with GenBank sequences.
Species	Sequence of rbcL	Sequence length (not trimed)
Nigella sativa	ATGTCACCACAAACAGAGACTAAAGCAAGTGTTGGCTTCAAAGCAGGTGTTAAAGATTACAAATTGAATTATTATACTCCTGAGTATGTGACCAAAGATACGGATACCTTGGCGGCATTCCGAGTAACTCCTCAACCTGGAGTTCCGCCTGAAGAAGCAGGGGCTGCTGTAGCTGCCGAATCTTCTACAGGTACGTGGACAACCGTGTGGACCGATGGACTTACCAGCCTTGATCGTTACAAAGGCCGATGCTACCACATCGAGCCCGTTGCTGGAGAAGAAAATCAATATATTTGTTATGTAGCCTACCCTTTAGACCTTTTTGAAGAAGGTTCTGTTACTAACATGTTTACTTCCATTGTGGGTAATGTATTTGGGTTCAAAGCGCTGCGCGCTCTA…	1428
Nigella damascena	ATGTCACCACAAACAGAGACTAAAGCAAGTGTTGGCTTCAAAGCAGGTGTTAAAGATTACAAATTGAATTATTATACTCCTGACTATGTGACCAAAGATACGGATACCTTGGCGGCATTCCGAGTAAGTCCTCAGCCTGGAGTTCCGCCTGAAGAAGCAGGGGCTGCTGTAGCTGCCGAATCTTCTACAGGGACGTGGACAACCGTGTGGACCGATGGACTTACCAGCCTTGATCGTTACAAAGGCCGATGCTACCACATCGAGCCCGTTGCTGGAGAAGAAAATCAATATATTTGTTATGTAGCCTACCCTTTAGACCTTTTTGAAGAGGGTTCTGTTACTAACATGTTTACTTCCATTGTGGGTAATGTATTTGGGTTCAAAGCGCTGCGCGCTCTA…	1428
Nigella bucharica	AGGGGTAAGAGTCAATTGATTATTATACTCCTGAATATGCGCCCAAAGATACTGATACCTTGGCGGCATTCCGAGTAAGTCCTCAACCTGGAGTTCCACCTGAAGAAGCAGGGGCTGCTGTAGCTGCCGAATCTTCTACAGGTACATGGACAACCGTGTGGACCGATGGACTTACCAGCCTTGATCGTTACAAAGGCCGATGCTACCACATTGAGCCTGTTGCTGGAGAAGAAAATCAATATATTTGTTATGTAGCCTACCCTTTAGACCTTTTTGAAGAAGGTTCTGTTACTAACATGTTTACTTCCATTGTGGGTAATGTATTTGGGTTCAAAGCGCTGCGCGCTCTACGTCTGGAGGATCTGAGAATCCCTGTTGCTTATGTTAAAACCTTCCAAG…	878
Nigella arvensis	AAAGGTTAGATACAATTGATTATTATACTCCCGACTATGTGACCAAAGATACGGATACCTTGGCAGCATTCCGAGTAAGTCCTCAACCTGGAGTTCCGCCCGAAGAAGCAGGGGCTGCTGTAGCTGCCGAATCTTCTACAGGTACGTGGACAACCGTGTGGACCGATGGACTTACCAGCCTTGATCGTTACAAAGGCCGATGCTACCACATCGAGCCCGTTGCTGGAGAAGAAAATCAATATATTTGTTATGTAGCCTACCCTTTAGACCTTTTTGAAGAAGGTTCTGTTACTAACATGTTTACTTCCATTGTGGGTAATGTATTTGGGTTCAAAGCGCTGCGCGCTCTACGTCTAGAGGATCTGAGAATCCCTGTTGCTTATGTTAAAACCTTCCAAG…	880
Nigella hispanica	AAGGGTTAGATTACAATTGATTATTATACTCCTGAGTATGTGACCAAAGATACGGATACCTTGGCGGCATTCCGAGTAACTCCTCAACCTGGAGTTCCGCCTGAAGAAGCAGGGGCTGCTGTAGCTGCCGAATCTTCTACAGGTACGTGGACAACCGTGTGGACCGATGGACTTACCAGCCTTGATCGTTACAAAGGCCGATGCTACCACATCGAGCCCGTTGCTGGAGAAGAACATCAATATATTTGTTATGTAGCCTACCCTTTAGACCTTTTTGAAGAAGGTTCTGTTACTAACATGTTTACTTCCATTGTGGGTAATGTATTTGGGTTCAAAGCGCTGCGCGCTCTACGTCTAGAGGATCTGAGAATCCCTGTTGCTTATGTTAAAACCTTCCAA…	871
Nigella integrifolia‎	AAGGTCTAGAGTCAATTGATTATTATACTCCTGAATATGCGCCCAAAGATACTGATACCTTGGCGGCATTCCGAGTAAGTCCTCAACCTGGAGTTCCACCTGAAGAAGCAGGGGCTGCTGTAGCTGCCGAATCTTCTACAGGTACATGGACAACCGTGTGGACCGATGGACTTACCAGCCTTGATCGTTACAAAGGCCGATGCTACCACATTGAGCCTGTTGCTGGAGAAGAAAATCAATATATTTGTTATGTAGCCTACCCTTTAGACCTTTTTGAAGAAGGTTCTGTTACTAACATGTTTACTTCCATTGTGGGTAATGTATTTGGGTTCAAAGCGCTGCGCGCTCTACGTCTGGAGGATCTGAGAATCCCTGTTGCTTATGTTAAAACCTTCCAAG…	926
Nigella orientalis	TTGACTTATTATACTCCTGAATATGTGACCAAAGATACGGATATCTTGGCGGCATTCCGAGTAACTCCTCAACCTGGAGTTCCGCCTGAAGAAGCAGGGGCTGCTGTAGCTGCCGAATCTTCTACAGGGACGTGGACAACCGTGTGGACCGATGGACTTACCAGCCTTGATCGTTACAAAGGCCGATGCTACCACATCGAGCCCGTTGCTGGAGAAGAACATCAATATATTTGTTATGTAGCCTACCCTTTAGACCTTTTTGAAGAAGGTTCTGTTACTAACATGTTTACTTCCATTGTGGGTAATGTATTTGGGTTCAAAGCGCTGCGCGCTCTACGTCTAGAGGATCTGAGAATCCCTGTTGCTTATGTTAAAACCTTCCAAGGCCCACCTCATGGC…	992

## Sheet: Table S5 (chromosomes size)
Table S5. Nigella 7 species chromosomes measurement results (This results achieved by Idiokar with 3 repeats of metaphase cells for each species)
N. arvensis	L	SE_L	S	SE_S	CL	SE_CL	AR	SE_AR	r-value	SE_r-value	RL%	F%	CI	SE_CI	Chromosome type
1A	4.02714	0.0094701	3.13354	0.0568981	7.16067	0.047428	1.28517	0.16644	0.778105	0.778105	18.7408	8.20105	0.437604	1.19967	m
2A	3.63296	0.00433027	3.23582	0.127731	6.86877	0.123401	1.12273	0.0339015	0.890684	0.890684	17.9769	8.46873	0.471091	1.03509	m
3A	3.86522	0.152442	3.16995	0.105421	7.03517	0.257863	1.21933	1.44603	0.82012	0.82012	18.4124	8.29634	0.450586	0.408825	m
4A	3.37161	0.00466592	3.06482	0.166588	6.43643	0.171254	1.1001	0.0280086	0.909008	0.909008	16.8453	8.02121	0.476168	0.972754	m
5A	3.49461	0.0885332	2.94838	0.022313	6.44299	0.110846	1.18527	3.96779	0.843691	0.843691	16.8625	7.71645	0.45761	0.201297	m
6A	3.88764	0.044635	0.377291	0.0593857	4.26493	0.104021	10.3041	0.751613	0.0970489	0.0970489	11.1621	0.987442	0.0884636	0.570902	t
N. bucharica	L	SE_L	S	SE_S	CL	SE_CL	AR	SE_AR	r-value	SE_r-value	RL%	F%	CI	SE_CI	Chromosome type
1A	3.78369	0.0668802	3.43111	0.198291	7.2148	0.265172	1.10276	0.337283	0.906814	0.906814	18.7033	8.89462	0.475565	0.747785	m
2A	3.45161	0.132732	2.96872	0.136516	6.42033	0.269249	1.16266	0.972283	0.860097	0.860097	16.6437	7.69596	0.462394	0.507027	m
3A	3.18783	0.0449879	2.85398	0.110619	6.04181	0.155607	1.11698	0.406691	0.895275	0.895275	15.6625	7.39852	0.472372	0.710888	m
4A	3.29676	0.0221219	2.70095	0.0427679	5.99771	0.0648898	1.22059	0.517254	0.819275	0.819275	15.5482	7.00181	0.450331	0.659085	m
5A	3.5633	0.0674454	1.15748	0.0372129	4.72078	0.0302325	3.07851	1.81242	0.324833	0.324833	12.2379	3.00058	0.245188	1.23089	st
6A	3.6773	0.0489826	0.359429	0.00544715	4.03673	0.0435354	10.2309	8.99233	0.0977427	0.0977427	10.4646	0.931766	0.0890397	0.12512	t
7A	3.75317	0.0739449	0.389729	0.0527484	4.1429	0.0211965	9.63019	1.40184	0.10384	0.10384	10.7398	1.01031	0.0940717	2.48854	t
N. damascena	L	SE_L	S	SE_S	CL	SE_CL	AR	SE_AR	r-value	SE_r-value	RL%	F%	CI	SE_CI	Chromosome type
1A	5.3828	0.159393	4.60043	0.177186	9.98323	0.336579	1.17006	0.899582	0.854655	0.854655	18.7744	8.65155	0.460816	0.526432	m
2A	5.38616	0.0719689	4.75499	0.0220046	10.1411	0.0499642	1.13274	3.27063	0.882817	0.882817	19.0714	8.94221	0.468881	0.440407	m
3A	5.0005	0.0889778	4.40298	0.0222927	9.40349	0.0666851	1.13571	3.99134	0.880508	0.880508	17.6841	8.28023	0.468229	0.334299	m
4A	4.86628	0	4.28595	0.0446404	9.15222	0.0446404	1.1354	0	0.880745	0.880745	17.2116	8.06013	0.468296	1	m
5A	4.71197	0.110287	4.26978	0.150765	8.98175	0.261053	1.10356	0.731518	0.906156	0.906156	16.891	8.02972	0.475384	0.577528	m
6A	5.11442	0.024355	0.398412	0.0412691	5.51284	0.0169142	12.837	0.590149	0.0778997	0.0778997	10.3674	0.749251	0.0722699	2.43991	t
N. hispanica	L	SE_L	S	SE_S	CL	SE_CL	AR	SE_AR	r-value	SE_r-value	RL%	F%	CI	SE_CI	Chromosome type
1A	4.34244	0.0636826	3.92428	0.0414156	8.26672	0.105098	1.10656	1.53765	0.903704	0.903704	18.768	8.90931	0.474708	0.394066	m
2A	4.40536	0.132044	3.89925	0.110487	8.30461	0.242531	1.1298	1.19511	0.885116	0.885116	18.854	8.85249	0.469529	0.455559	m
3A	4.21292	0.15627	3.70175	0.131061	7.91468	0.287331	1.13809	1.19235	0.878667	0.878667	17.9687	8.40411	0.467708	0.456131	m
4A	4.12183	0.110877	3.68109	0.152489	7.80291	0.263365	1.11973	0.727116	0.893072	0.893072	17.715	8.35718	0.471758	0.579	m
5A	3.87887	0.220134	3.34813	0.000144903	7.227	0.219989	1.15852	1519.18	0.863171	0.863171	16.4075	7.60127	0.463281	0.000658683	m
6A	4.23054	0.131537	0.300504	0.07588	4.53105	0.207417	14.0782	1.73348	0.071032	0.071032	10.2869	0.682236	0.0663211	0.365833	t
N. integrifolia	L	SE_L	S	SE_S	CL	SE_CL	AR	SE_AR	r-value	SE_r-value	RL%	F%	CI	SE_CI	Chromosome type
1A	3.66283	0.0467926	3.28819	0.107278	6.95102	0.0604857	1.11394	0.436179	0.897718	0.897718	17.455	8.2571	0.473051	1.77361	m
2A	3.73955	0.017054	3.03013	0.15078	6.76967	0.167834	1.23412	0.113105	0.810293	0.810293	16.9996	7.60908	0.447603	0.898388	m
3A	3.7893	0.115312	3.08672	0.179814	6.87602	0.295126	1.22762	0.641286	0.814587	0.814587	17.2666	7.75118	0.44891	0.609278	m
4A	3.75127	0.0903163	2.77492	0.0502739	6.52619	0.14059	1.35184	1.79649	0.73973	0.73973	16.3882	6.96822	0.425198	0.357591	m
5A	3.50798	0.0232928	1.03063	0.137778	4.5386	0.161071	3.40373	0.169061	0.293795	0.293795	11.3971	2.58805	0.22708	0.855387	st
6A	3.99712	0.0216889	0.312497	0	4.30962	0.0216889	12.7909	0	0.0781805	0.0781805	10.822	0.784723	0.0725115	0	t
7A	3.55403	0.0719171	0.29742	0.0150767	3.85145	0.0568404	11.9495	4.77007	0.0836854	0.0836854	9.67151	0.746863	0.077223	0.265247	t
N. orientalis	L	SE_L	S	SE_S	CL	SE_CL	AR	SE_AR	r-value	SE_r-value	RL%	F%	CI	SE_CI	Chromosome type
1A	5.22462	0.085064	4.27455	0.106833	9.49917	0.191897	1.22226	0.796232	0.818155	0.818155	19.4316	8.74406	0.449992	0.556721	m
2A	4.54501	0.0298304	4.14335	0.20732	8.68836	0.23715	1.09694	0.143886	0.911625	0.911625	17.773	8.47567	0.476885	0.874213	m
3A	5.04662	0.000678909	3.86805	0.0617507	8.91468	0.0610718	1.30469	0.0109944	0.766463	0.766463	18.236	7.91253	0.433897	1.01112	m
4A	4.34054	0.128664	3.9659	0.204871	8.30643	0.333535	1.09447	0.628023	0.913688	0.913688	16.9917	8.11268	0.477449	0.614242	m
5A	4.27691	0.153352	3.88625	0.11587	8.16316	0.269222	1.10052	1.32348	0.908659	0.908659	16.6987	7.94976	0.476072	0.430389	m
6A	5.11067	0.066274	0.202703	0.0627809	5.31337	0.129055	25.2126	1.05564	0.0396628	0.0396628	10.8691	0.414652	0.0381497	0.486466	t
N. sativa	L	SE_L	S	SE_S	CL	SE_CL	AR	SE_AR	r-value	SE_r-value	RL%	F%	CI	SE_CI	Chromosome type
1A	4.26779	0.0435062	3.73395	0.0892692	8.00174	0.132775	1.14297	0.487359	0.874914	0.874914	19.4438	9.0733	0.466642	0.672333	m
2A	4.22634	0.181691	3.53469	0.0233309	7.76103	0.15836	1.19568	7.78755	0.836348	0.836348	18.8589	8.58911	0.455441	0.147329	m
3A	4.07399	0.156606	3.469	0.0909626	7.54299	0.247569	1.1744	1.72166	0.8515	0.8515	18.3291	8.42949	0.459897	0.367423	m
4A	3.89097	0.153439	3.31122	0.200139	7.20218	0.353578	1.17509	0.766663	0.851002	0.851002	17.5009	8.04609	0.459752	0.566039	m
5A	3.77939	0.4449	2.97842	0.0437708	6.75781	0.488671	1.26892	10.1643	0.78807	0.78807	16.4211	7.23741	0.440738	0.0895711	m
6A	3.68739	0.216199	0.199998	0.199998	3.88738	0.0162007	18.4371	1.081	0.0542384	0.0542384	9.44615	0.485985	0.051448	12.345	t
Abbreviations
Chromosomal parameter or asymmetry index	Formula	Reference
L:	Mean length of long arm
S:	Mean length of short arm
CL:	Chromosome length = L + S
AR:	Arm Ration = L/S
r-value:	S/L
RL%:	Relative length of chromosome = (CL/Sum(CL))Ã—100
F%:	Form percentage of chromosome = (S/Sum(CL))Ã—100
CI:	Centromeric index = S/CL
Chromosome type:	Defined Terms in Table 2 of the KaryoMeasure manual	"Levan et al., 1964"
SE	standard error

## Sheet: Table S6 (rDNA)
Table S6. Consensus monomers of the identified rDNA sequences in N. sativa, N. damascena and N. bucharica identified by TAREAN
	Cluster	Consensus	Similarity hits [above 0.1%]
N. sativa	CL14	CATATTACTCGTGATTGCATATTTTGGACGGGCGTCTGGGCATGCTAGGGACGGGCTGGGCATGTCTTGGACGCGCGTCTGGACATGTCCTGGACATGGGTGTGGCCGTGTACAAATACTTAGTAAAATTTTCTTGTCGGGGCGGGGCGTTTACTTGGTATGTTTTTGCTCGGGGGACGACTTGGGCGTGGTCGTCCCTTGTACTTAGAGACTTGCGTAGGGGTCACGAGTTTCTGCGGAAAAGCAGCCTTTCTGGTAGAAAGGGGTGAATTTGGGGGTGTTTGGTTGAGTTGGGTTGGGGAGGGACGAATCGATGCGACATGGGGCTGAATCTCAGTGGATCGTGGCAGCAAGGCCACTCTGCCACTTACAATACCCCGTCGCGTATTTAAGTCGTCT…	39.55% 45S_rDNA/25S_rDNA, 20.00% 45S_rDNA/18S_rDNA, 2.65% 45S_rDNA/5.8S_rDNA, 0.47% organelle/mitochondria
N. sativa	CL105	CTTAAACTAGAAATTATGATATTTATTTTATTTCACTCCTACATTTTATGCGAGCTCCGTTGATGTTAGTAACTTTTAAACCGCGCCGGGTGATTATTTCTGCCTAGCTCGTGTTATTCCGTGGTCGCCCGTCATTTGCTCGTTATTTCTATTATCAATCGCCAGTAAGACTATACAGGGGTGCAAGTGCAGTTGGTGGGATCGGGGATCGTTTCGGTTGGGTAGATCTCGGAAAAACACATGAAATGAAAAAAAAGATCGTTGAAAACGGAGAACCGAGCGCAAAGTTGCGGTTGATTGAATTTTTGGGCGGGTAAAGAAGGTAGGGAGAAGTGAAGCGGGAGAAGTAGAAAAAAAGGCTAAGTGTTAATGGGTGCGATCATACCAGCACTAATGCAC…	39.08% 5S_rDNA/5S_rDNA
N. damascena	CL31	CCGCCGCCTGCCGTCCACCGCCCGCCCCTCCTCCACCCACCATGGGGATGGACGGCCTCCATATGCCATCCATACAAGGTGTTCGTACTCACCTTGCCCGTGATCCCCCATGTCCGTCCCTCCTCTCCCCCCCGGGGGGAAAGCTTCACGGAACACTCCCCCCCTAATATAGCTGCTAAAATTTTTCCCACAAATACAAAAGGGAACACTGGATTTGTTGTGGCTTGAAATGGCCATAACTTTTTGCTCGGTTAACTTTTTTGGGATTTTTTTTTTTTGATTCCATGTGTTTTTTTGTGTGCTACACGAATATGAAGCTTAAGAATGCATTTGGTTTGATATTGACGTCCCAATTGGCCAAAAACGGACTTTTTTTCACTTTTGTGTAAATGCGTTTTT…	39.58% 45S_rDNA/25S_rDNA, 20.19% 45S_rDNA/18S_rDNA, 3.28% 45S_rDNA/5.8S_rDNA, 0.43% organelle/mitochondria
N. damascena	CL161	TGCACGGACGTTAGTGTCGCATTTTTGCTCGCAATTGCCTTATTAATTTTAGTTGGGTGCATTCCCGAGTCGTAAGATTTTGCGGGAGTGCTCGTGCGGTTACGGGGAGAGAAGGTCGTTTCGGTCGCGTAGATCTCGGAAAAACACATGAAATGAAAAAAAAGAACGCCGAAAACGGACAACCGGGGGCGGAGTTACCGATGATCGATATTTTTGGGAACGGTGAGACGGTTTCGAAACGGAAAATGGAAGAAGCGAAGCGGGACAAGTAGAAATAGAGGCTGAATGTTGACGGGTGCGATCATACCAGCACTAATGCACCGGATCCCATCAGAACTCCGAAGTTAAGCGTGCTTGGGCGAGAGTAGTACTAGGATGGGTGACCTCCTGGGAAGTCCT…	41.07% 5S_rDNA/5S_rDNA
N. bucharica	CL16	GGGGGGGGGGGGCAAGGTTCTTTCTCTCGGGACTCAGCAGACCATCACCTTGAAAACATGAGGCTAATATGTGTAGAATCTTGATATCATCACCAGTTGTTCGAGTCCTGGGCAGCTCTTGCTGACACTCTAGTGCGTACGTCCCCTGCGGCAACAACCGATTCAACCATAACTCTGCACAAATCCGCCAAATTATTTCAATGTGATAGGCTGCCTGGCGGCCAAATATGAAGCTCTCCACTTCACCAATGGCACTCTGAGTGGACTTACATGAACGCTGTTCAATGCCACCATGGACTTACAGGAACGCCGTTCCATGCCTCCATGGACTTACATGAATGCCGTTCAATGCCACCATACAAGTGCCACCAGTCAAGCTAAAAGCTTCACACCTAGCCA…	21.30% 45S_rDNA/25S_rDNA 12.89% 45S_rDNA/18S_rDNA 1.43% 45S_rDNA/5.8S_rDNA 0.16% organelle/mitochondria
N. bucharica	CL82	CTTAGAATCGAGCCGTCCTCGGCTCTGATACCATCTGTAACGACCCCAAACATACGCAGCCCCGATATTGTCCCCAACCTTAGCCACTGCGGTCATCCGACAGTGTGGGGTTTTATTCCGGGAGAAAACTTCCCAGGAGGTCACCCATCCTGAAAACTACTCCCGCCCGAGCACGCTTAACTTTGGAGTTCTTTCCAACTTAAGCACCAGTGCTCCTGAAAAGGCCTCGGCGTTAGTATTTTGAGATCATTACTATATATCCAGGATCCAGGACAACTTTCTAACGGTGTGAGACTAATATCCAGCCACCTCATGGGCCTGGGTATTACAATCCCCCCAC	33.71% 5S_rDNA/5S_rDNA
N. bucharica	CL89	TGGCACAAAATTTTGGTGTGGCATTCTTTTGAACGTAGATAGATGCTAGGGCGTTGTAGATCTCGAAAAATCACATGGAATGAAAAAAAGAATCGCCGGAAACGGAGTAGCGAGCGCAAAGTTACGCGCGTCGAAAGTCGGGAGAGGTAAAAGCGAGAAATGGGGTGGAAGAGACCGCGCGGGTTGGGTTTAAGTAGTTTTAAGAGTGAGAGGTTGATGGGTGCGATCATACCAGCACTAATGCACCGGATCCCATCAGAACTCCGAAGTTAAGCGTGCTTGGGCGAGAGTAGTACTAGGATGGGTGACCTCCTGGGAAGTCCTCGTGTTGCACCCCTTTTTTCGTTTTCATTTTTTTTT	56.60% 5S_rDNA/5S_rDNA

## Sheet: Table S7 (Cluster composition)
Table S7. Cluster composition of the satellite and LTR repeats in the three Nigella genomes.
Cluster	Monomer (bp)	Proportion (%)	Annotation	Cluster composition (%)
				Nb	Nd	Ns
CL76	135	0.290	Satellite	100	0	0
CL123	178	0.180	Satellite	0	99.9629	0.0371333
CL125	178	0.170	Satellite	0	0	100
CL228	39	0.026	Satellite	100	0	0
CL205	660	0.047	repeat/45S_rDNA	100	0	0
CL267	159	0.011	Satellite	100	0	0
CL28	8751	0.500	Ty3 gypsy_Retand	99.6901	0.0833056	0.226591
CL33	4583	0.470	Ty3 gypsy_Retand	100	0	0
CL74	7579	0.290	Ty3 gypsy_Retand	0	89.8757	10.1243
CL103	11010	0.220	Ty3 gypsy_Retand	100	0	0
CL112	4847	0.200	Ty3 gypsy_CRM	0	69.7601	30.2399
CL151	5961	0.130	Ty1 copia_Ikeros	24.7742	25.7023	49.5236
CL175	10466	0.088	Ty3 gypsy_Athila	66.1248	27.4669	6.40832
CL181	5566	0.074	Ty1 copia_TAR	100	0	0
CL184	10586	0.068	Ty3 gypsy_Retand	0	98.2383	1.76168
CL196	5343	0.054	Ty1 copia_TAR	43.4676	28.589	27.9434
CL198	4679	0.051	Ty1 copia_Tork	100	0	0
CL209	5067	0.039	Ty3 gypsy_CRM	100	0	0
CL215	4820	0.034	Ty1 copia_Tork	0	58.6712	41.3288
CL218	5077	0.031	Ty3 gypsy_CRM	100	0	0
CL219	4562	0.031	Ty1 copia_Tork	0	38.6022	61.3978
CL224	1839	0.029	Ty1 copia_Tork	100	0	0
CL234	5340	0.024	Ty1 copia_TAR	54.0881	21.5933	24.3187
CL247	5204	0.016	Ty3 gypsy_Galadriel	0.101112	53.2861	46.6127
CL227	360	0.027	repeat/5S_rDNA	43.1704	17.5439	39.2857
CL248	340	0.016	All/repeat	100	0	0
* The proportion represents the percentage of read number in a cluster over the total analyzed sequence reads.
